# Supplementary material for: Rats’ (Rattus norvegicus) tool manipulation ability exceeds simple patterned behavior
Source: PLoS One. 2019 Dec 16;14(12):e0226569. doi: 10.1371/journal.pone.0226569 (PMC6913977; doi:10.1371/journal.pone.0226569)
Supplement: S1 Dataset — (XLSX) [file pone.0226569.s010.xlsx]

## Sheet: Sheet1
S1 Dataset. Individual success and choice rates in the rake-choice training.
Success rate
Subject	Session 1	Session 2	Session 3	Session 4	Session 5	Session 6	Session 7	Session 8	Session 9	Session 10	Session 11	Session 12	Session 13	Session 14	Session 15	Session 16	Session 17	Session 18	Session 19	Session 20	Session 21	Session 22	Session 23	Session 24	Session 25	Session 26	Session 27	Session 28	Session 29	Session 30	Session 31	Session 32	Session 33	Session 34	Session 35	Session 36	Session 37	Session 38	Session 39	Session 40	Session 41	Session 42	Session 43	Session 44	Session 45	Session 46	Session 47	Session 48	Session 49
BN41	35	32.5	45	47.5	47.5	40	42.5	55	45	47.5	65	47.5	57.5	47.5	57.5	47.5	62.5	52.5	47.5
BN42	45	57.5	52.5	45	50	65	57.5	70	85	75	72.5	55	62.5	50	55	62.5	75	75	70
BN43	50	45	50	60	60	50	57.5	72.5	67.5	65	62.5	62.5	75	75	72.5	82.5	85	82.5	80
BN44	52.5	50	47.5	55	50	57.5	52.5	50	45	50	50	50	50	50	50	50	50	50	50
BN45	40	67.5	55	62.5	70	65	72.5	80	62.5	85	80	75	77.5	90	85
BN46	55	42.5	55	55	52.5	67.5	52.5	52.5	47.5	42.5	50	50	50	50	50	50	50	47.5	45	52.5	50	52.5	50	47.5	50	42.5	42.5	37.5	52.5	57.5	60	65	57.5	50	50	57.5	60	67.5	50	55	50	65	52.5	52.5	62.5	50	62.5	55	65
BN47	55	57.5	60	50	50	47.5	47.5	50	50	50	47.5	50	55	47.5	50	50	45	50	52.5	52.5	52.5	35	47.5	45	47.5	55	55	52.5	50	50	55	50	50	57.5	50	52.5	52.5	52.5	50	50	50	50	47.5	40	52.5	50	50	50	52.5
BN48	57.5	47.5	67.5	72.5	87.5	77.5	90	77.5	80	92.5	62.5	80	85	77.5	75	75	77.5	50	57.5	65	60	67.5	75	77.5	75	87.5	80	92.5	85
Choice rate of the appropriate rake
Subject	Session 1	Session 2	Session 3	Session 4	Session 5	Session 6	Session 7	Session 8	Session 9	Session 10	Session 11	Session 12	Session 13	Session 14	Session 15	Session 16	Session 17	Session 18	Session 19	Session 20	Session 21	Session 22	Session 23	Session 24	Session 25	Session 26	Session 27	Session 28	Session 29	Session 30	Session 31	Session 32	Session 33	Session 34	Session 35	Session 36	Session 37	Session 38	Session 39	Session 40	Session 41	Session 42	Session 43	Session 44	Session 45	Session 46	Session 47	Session 48	Session 49
BN41	35	32.5	45	50	47.5	40	42.5	55	47.5	47.5	65	47.5	57.5	47.5	57.5	50	62.5	52.5	47.5
BN42	45	57.5	52.5	45	50	65	57.5	70	85	75	72.5	55	62.5	50	55	62.5	75	75	70
BN43	52.5	47.5	50	60	60	50	60	72.5	67.5	65	62.5	62.5	77.5	77.5	72.5	82.5	85	82.5	80
BN44	60	50	50	60	50	60	52.5	50	47.5	50	50	50	50	50	50	52.5	50	50	50
BN45	40	67.5	55	62.5	70	65	72.5	82.5	62.5	85	80	75	77.5	90	85
BN46	60	42.5	55	55	52.5	67.5	52.5	52.5	47.5	42.5	50	50	50	50	50	50	50	47.5	45	52.5	50	52.5	50	47.5	50	42.5	42.5	40	52.5	57.5	60	65	57.5	50	50	57.5	60	67.5	50	57.5	50	65	52.5	52.5	62.5	52.5	65	55	65
BN47	57.5	57.5	60	50	50	47.5	50	50	50	50	50	50	55	50	50	50	50	50	52.5	52.5	52.5	45	47.5	47.5	47.5	55	55	57.5	50	50	55	50	50	57.5	50	52.5	52.5	52.5	50	50	50	50	50	40	52.5	50	50	50	52.5
BN48	57.5	47.5	67.5	72.5	87.5	77.5	90	77.5	80	92.5	62.5	80	85	77.5	75	75	77.5	50	57.5	65	60	67.5	75	77.5	75	87.5	80	92.5	85
[truncated: 11 more columns]
