# Supplementary material for: Rats’ (Rattus norvegicus) tool manipulation ability exceeds simple patterned behavior
Source: PLoS One. 2019 Dec 16;14(12):e0226569. doi: 10.1371/journal.pone.0226569 (PMC6913977; doi:10.1371/journal.pone.0226569)
Supplement: S2 Dataset — (XLSX) [file pone.0226569.s011.xlsx]

## Sheet: Sheet1
S2 Dataset. Individual correct-direction rates in the positional discrimination test.
Subject	Number of correct-direction trials	Number of incorrect-direction trials	Number of trials excluded from the analysis	Correct-direction rate
BN41	19	21	0	47.5
BN42	29	11	0	72.5
BN43	28	12	0	70
BN44	26	12	2	68.4211
BN45	18	22	0	45
BN46	22	18	0	55
BN47	18	22	0	45
BN48	25	15	0	62.5
