# Supplementary material for: Rats’ (Rattus norvegicus) tool manipulation ability exceeds simple patterned behavior
Source: PLoS One. 2019 Dec 16;14(12):e0226569. doi: 10.1371/journal.pone.0226569 (PMC6913977; doi:10.1371/journal.pone.0226569)
Supplement: S3 Dataset — (XLSX) [file pone.0226569.s012.xlsx]

## Sheet: Sheet1
S3 Dataset. Individual rates of the ipsilateral trials in the positional discrimination test.
Subject	Number of ipsilateral trials	Number of contralateral trials	Number of trials excluded from the analysis	Rate of ipsilateral trials
BN41	20	20	0	50
BN42	20	20	0	50
BN43	19	9	12	67.8571
BN44	19	19	2	50
BN45	19	17	4	52.7778
BN46	20	20	0	50
BN47	20	20	0	50
BN48	15	24	1	38.4615
